# Supplementary material for: Food production and resource use of urban farms and gardens: a five-country study
Source: Agron Sustain Dev. 2023 Feb 1;43(1):18. doi: 10.1007/s13593-022-00859-4 (PMC9891751; doi:10.1007/s13593-022-00859-4)
Supplement: Supplementary file 1 — Supplementary file1 (XLSX 61 KB) [file 13593_2022_859_MOESM1_ESM.xlsx]

## Sheet: Appendix A Dictionary
Legend: This table provide the overall database of the article and allow external readers to access our raw data.
Variable	Description	Key
City	City name
Country	Country abbreviation	DE = Germany, FR = France, PL = Poland, UK = United Kingdom, US = United States
category_long	Original farm type, as defined by FEW-meter team
Total.farm.area..m2.	Total farm area in meters squared
Cultivated.area..m2.	Total cultivated area in meters squared
harvest.kilograms	Total harvest in kilograms
water.use.L	Total water use in liters
Food.cultivation.area..m2.	Total cultivation area used for food - in meters squared
water.use.by.area.L.m2	Water use in liters per meter squared cultivated area
water.use.by.food.production.L.kg	Water use in liters per kilogram harvested
yield.kg.m2.	Yield in kilograms per meter squared
category_short	Abbreviated farm type
motivation.1	Primary motivation for the organization managing the farm
motivation.2	Secondary motivation for the organization managing the farm
motivation.3	Tertiary motivation for the organization managing the farm
compost.use.kg	Compost use in kilograms
manure.use.kg	Manure use in kilograms
compost.use.cm.m2	compost use in cm depth per meter squared growing area
manure.use.cm.m2	manure use in cm depth per meter squared growing area
list.supplies	List of supplies with simple names
list.supplies.full.description	List of supplies with simple names and categories
Survey..crop.growing.location..	Crop growing in soil, raised bed, etc.
Survey..all.irrigation.methods	List of irrigation methods used
Survey..main.irrigation.method	Main irrigation method used
Survey..did.they.pay.for.water	Does this farm/garden pay for water?
Survey..main.method.for.estimating.water.use	How did this farm/garden track water use?
Survey..for.top.5.crops.in.country..weighed.or.not	Method of crop recording - all weighed, or some counted by bunch?
percent.cultivated.area	Percent of total area cultivated
percent.food.area	Percent of total area growing food
TotalValue_USD	Total value produced in US dollars
SyntheticN	Synthetic nitrogen used in g
SyntheticP	Synthetic phosphorus used in g
SyntheticK	Synthetic potassium used in g
EnergyUse_kWh	Energy used in kilowatthours
EnergyUse_per_kg_food	Energy used in kilowatthours per kilogram food produced
Synthetic.total	Synthetic fertilizer used in g
synthetic.per.m2	Synthetic fertilizer used in g per meter squared food production
Synthetic.per.kg	Synthetic fertilizer used in g per kilogram food produced
TotalCalories	Total Calories Produced
energy.use.per.m2	Energy use in kilowatthours per meter squared food production
EconomicValue_per_m2	Value produced in USD per meter squared food production
EconomicValue_per_kg	Valule produced in USD per kilogram food produced
Compost.use.kg.kg	Compost use in kilograms per kilogram food produced
Compost.use.L	Compost use in liters
compost.use.L.m2	Compost use in liters per meter squared food production
Compost.use.L.kg	Compost use in liters per kilogram food produced
manure.use.kg.kg	Manure use in kilograms per kilogram food produced
manure.use.L	Manure use in liters
manure.use.L.m2	Manure use in liters per meter squared food production
manure.use.L.kg	Manure use in liters per kilogram food produced
compost.manure.use.L.m2	Compost and manure use in liters per meter squared food production
n.crops	Number of different crops harvested (crop diversity)
diversity.per.m2	Crop diversity per meter squared food production
Total.Value_EUR	Total value produced in Euros
Population.2017	City population in 2017
Population.density....people.km2.	City population density in persons per square kilometer
Last.Frost.Date	Last frost date of spring 2019
First.Frost.Date	First frost date of winter 2019
Growing.Season..Frost	Length of 2019 growing season
Median.Temp.Growing.Season..C.	Median temperature during 2019 growing season
Annual.precipitation..mm.	Annual average precipitation in city
Mean.cloud.cover....March.October.	Mean cloud cover in city, March thru October
Average.daily.hours.of.sun..March.October.	Average daily hours of sun in city, March thru October
Calories_per_m2	Calories produced per meter squared growing area
Calories_per_kg	Calories produced per kilogram food produced

## Sheet: Appendix A
City	Country	category_long	Total.farm.area..m2.	Cultivated.area..m2.	harvest.kilograms	water.use.L	Food.cultivation.area..m2.	water.use.by.area.L.m2	water.use.by.food.production.L.kg	yield.kg.m2.	category_short	motivation.1	motivation.2	motivation.3	compost.use.kg	manure.use.kg	compost.use.cm.m2	manure.use.cm.m2	list.supplies	list.supplies.full.description	Survey..crop.growing.location..	Survey..all.irrigation.methods	Survey..main.irrigation.method	Survey..did.they.pay.for.water	Survey..main.method.for.estimating.water.use	Survey..for.top.5.crops.in.country..weighed.or.not	percent.cultivated.area	percent.food.area	TotalValue_USD	SyntheticN	SyntheticP	SyntheticK	EnergyUse_kWh	EnergyUse_per_kg_food	Synthetic.total	synthetic.per.m2	Synthetic.per.kg	TotalCalories	energy.use.per.m2	EconomicValue_per_m2	EconomicValue_per_kg	Compost.use.kg.kg	Compost.use.L	compost.use.L.m2	Compost.use.L.kg	manure.use.kg.kg	manure.use.L	manure.use.L.m2	manure.use.L.kg
New York	US	Community Farm	4511	1098	2333.62	100422	1098	91.46	43.03	2.13	Collective garden	Job training	Environmental remediation	Food production	28795.8	0	4.37	0	Potting soil, Compost, Other, Shear/pruner, Crate, Hand trowel, Hoe, Tarp, Watering Can, Power Drill, Power Drill Battery, Power Drill Charger, Propane	Substrate amendment-Potting soil-Organic--Purchased, Substrate amendment-Compost-Organic--Purchased, Substrate amendment-Compost-Organic--Homemade, Fertilizer-Other-Organic-Fish Emulsion-Purchased, Equipment/tools-Shear/pruner-n/a--n/a, Equipment/tools-Crate-n/a--n/a, Equipment/tools-Hand trowel-n/a--n/a, Equipment/tools-Hoe-n/a--n/a, Equipment/tools-Tarp-n/a--n/a, Equipment/tools-Watering Can-n/…	Substrate/growing media	Hose	Hose	No	Water meter- project	All weighed	0.243405	1	14203	0	0	0	0	0	0	0	0	455556	0	12.9354	6.08628	12.3396	47993	43.7095	20.5659	0	0	0	0
London	UK	Community Garden	372	144	195.723	23436	144	162.75	119.74	1.36	Collective garden	Community cohesion and development	Environmental remediation	Food production	2226	0	2.58	0	Compost, Crushed wood	Substrate amendment-Compost-Organic-Made in garden-Homemade, Substrate amendment-Compost-Organic-Produced using digestate-Homemade, Substrate amendment-Compost-Organic-Leaf mold-, Substrate amendment-Crushed wood-Organic-wood chip-Homemade	Substrate/growing media	Hose,Watering can	Hose	Yes	Estimation/extrapolation	All weighed	0.387097	1	1423.22	0	0	0	55	0.281	0	0	0	84733.2	0.381944	9.88347	7.2716	11.3732	3710	25.7639	18.9554	0	0	0	0
Bochum	DE	Allotment Garden- Plot	441	358	139.037	1594	131	12.16	11.46	1.06	Individual garden	Education	Environmental remediation	Community cohesion and development	0	0	0	0	Mineral fertilizer, Mulch, Nettle, Manure- liquid, Crushed wood, Lawn Mower, Compost, Top soil	Fertilizer-Mineral fertilizer-Organic-(Kaliummagnesia)-Purchased, Substrate amendment-Mulch-Organic-(Rasenschnitt)-Homemade, Fertilizer-Nettle-Organic-Liquid Manure (Brennesseljauche)-Homemade, Fertilizer-Manure- liquid-Organic-Liquid Manure (Tomatenjauche)-Homemade, Fertilizer-Mineral fertilizer-Organic-(Calciumbrausetablette)-Purchased, Fertilizer-Manure- liquid-Organic-Liquid Manure EM = effec…	Mix of both	Hose,Watering can	Watering can	Partly	Estimation/extrapolation	All weighed	0.811791	0.365922	1184.93	0	0	0	77.2	0.5552	0	0	0	52936.9	0.589313	9.04527	8.52241	0	0	0	0	0	0	0	0
Bochum	DE	Allotment Garden- Plot	855	742	454.227	21581	519.4	41.55	47.51	0.87	Individual garden	Education	Environmental remediation	Community cohesion and development	1140	0	0.37	0	Top soil, Mineral fertilizer, Compost, Other, Molluscicide, Crushed wood, Bone meal, Shear/pruner, Shredder	Substrate amendment-Top soil-Organic-(Anzuchterde)-Homemade, Fertilizer-Mineral fertilizer-Organic-Algal Limestone (Algenkalk)-Purchased, Substrate amendment-Compost-Organic-(Kompost und Schnittgut des eigenen Gartens)-Homemade, Fertilizer-Other-Organic-Wood Ash (Asche aus Grillkohle)-Homemade, Pesticide-Molluscicide-Synthetic-Molluscicides Snail pellets (Schneckenkorn)-Purchased, Fertilizer-Mine…	Mix of both	Hose,Watering can	Hose	Partly	Water meter- project	All weighed	0.867836	0.7	3246.47	0.35	0.117	0.466	398.9	0.8782	0.933	0.0017963	0.00205404	157191	0.768002	6.25042	7.14724	2.50976	1900	3.65807	4.18293	0	0	0	0
Dortmund	DE	Allotment Garden- Plot	400	316	189.41	6975	100	69.75	36.82	1.89	Individual garden	Education	Environmental remediation	Community cohesion and development	1800	0	3	0	Bone meal, Lawn Mower, Hedge Trimmer, Shredder, Compost, Manure- solid	Fertilizer-Bone meal-Organic-Horn Shavings (HornspÃ¤ne)-Purchased, Equipment/tools-Lawn Mower-n/a--n/a, Equipment/tools-Hedge Trimmer-n/a--n/a, Equipment/tools-Shredder-n/a--n/a, Substrate amendment-Compost-Organic-(Kompost und Pferdemist)-Homemade, Fertilizer-Manure- solid-Organic-horse dung -Purchased	Directly in the soil	Hose,Watering can	Hose	Partly	Water meter- building	All weighed	0.79	0.316456	765.04	0	0	0	64	0.3379	0	0	0	98973.4	0.64	7.6504	4.03907	9.50319	3000	30	15.8387	0	0	0	0
Dortmund	DE	Allotment Garden- Plot	290	219	198.75	5930	105	56.48	29.84	1.89	Individual garden	Education	Environmental remediation	Community cohesion and development	1200	0	1.9	0	Cover crop, Lawn Mower, Compost, Shredder, Hedge Trimmer	Substrate amendment-Cover crop-Organic-Phacelia Green Fertilizer (GrÃ¼ndÃ¼ngung mit "Phacelia")-Purchased, Equipment/tools-Lawn Mower-n/a--n/a, Substrate amendment-Compost-Organic-(Kompost und Schnittgut)-Homemade, Equipment/tools-Shredder-n/a--n/a, Equipment/tools-Hedge Trimmer-n/a--n/a	Mix of both	Hose,Watering can	Watering can	Partly	Estimation/extrapolation	All weighed	0.755172	0.479452	786.63	0	0	0	192.8	0.9701	0	0	0	71648.6	1.83619	7.49171	3.95789	6.03774	2000	19.0476	10.0629	0	0	0	0
Lünen	DE	Allotment Garden- Plot	851	768	742.765	31564	266	118.66	42.5	2.79	Individual garden	Education	Environmental remediation	Community cohesion and development	1800	66	1.13	0.02	Lime/chalk, Manure- solid, Cover crop, Bone meal, Manure- liquid, Compost, Mulch, Gasoline, Lawn Mower, Shear/pruner	Fertilizer-Lime/chalk-Organic-Chalk-Purchased, Fertilizer-Manure- solid-Organic-Animal Dung-Purchased, Substrate amendment-Cover crop-Organic-Phacelia Green Fertilizer (GrÃ¼ndÃ¼ngung mit "Phacelia")-Purchased, Fertilizer-Bone meal-Organic-Horn Shavings (HornspÃ¤ne)-Purchased, Fertilizer-Manure- liquid-Organic-Liquid Fertilizer (FlÃ¼ssigdÃ¼nger) -Purchased, Substrate amendment-Compost-Organic--Hom…	Mix of both	Drip irrigation,Watering can	Drip irrigation	Partly	Water meter- project	All weighed	0.902468	0.346354	3116.18	0.63	0.21	0.84	14.9	0.0201	1.68	0.00631579	0.00226182	215093	0.056015	11.715	4.19538	2.42338	3000	11.2782	4.03896	0.0888572	66	0.24812	0.0888572
Münster	DE	Allotment Garden- Plot	520	435	354.815	24421	126	193.82	68.83	2.82	Individual garden	Education	Environmental remediation	Community cohesion and development	0	0	0	0	Mineral fertilizer, Nettle, Compost	Fertilizer-Mineral fertilizer-Organic--Purchased, Fertilizer-Nettle-Organic-Liquid Manure ('Beinwelljauche')-Homemade, Substrate amendment-Compost-Organic--Homemade, Fertilizer-Mineral fertilizer-Unknown--	Directly in the soil	Drip irrigation,Watering can,Hose	Hose	Yes	Water meter- project	All weighed	0.836538	0.289655	1416.6	0	0	0	259	0.73	0	0	0	123855	2.05556	11.2429	3.9925	0	0	0	0	0	0	0	0
Münster	DE	Allotment Garden- Plot	550	472	108.84	6910	197	35.08	63.49	0.55	Individual garden	Education	Environmental remediation	Community cohesion and development	0	0	0	0	Cover crop, Bone meal, Lawn Mower, Hedge Trimmer	Substrate amendment-Cover crop-Organic-Green Fertilizer-Purchased, Fertilizer-Bone meal-Organic-Horn Shavings (HornspÃ¤ne)-Purchased, Equipment/tools-Lawn Mower-n/a--n/a, Equipment/tools-Hedge Trimmer-n/a--n/a	Directly in the soil	Hose,Watering can	Hose	Yes	Water meter- building	All weighed	0.858182	0.417373	527.52	0	0	0	7	0.0643	0	0	0	45033.2	0.035533	2.67777	4.84675	0	0	0	0	0	0	0	0
Münster	DE	Allotment Garden- Plot	540	476	273.24	5090	140	36.35	18.63	1.95	Individual garden	Education	Environmental remediation	Community cohesion and development	1008	0	1.2	0	Potting soil, Mulch, Nettle, Cover crop, Mineral fertilizer, Compost, Straw, Lawn Mower, Pump	Substrate amendment-Potting soil-Organic-(Anzuchterde)-Purchased, Substrate amendment-Mulch-Organic-(Rasenschnitt)-Homemade, Fertilizer-Nettle-Organic-Liquid Manure ('Brennesseljauche')-Homemade, Substrate amendment-Cover crop-Organic-Phacelia Green Fertilizer (GrÃ¼ndÃ¼ngung mit "Phacelia")-Purchased, Fertilizer-Mineral fertilizer-Synthetic-Patentkali ('Kalium SpezialdÃ¼nger')-Purchased, Substrat…	Mix of both	Hose	Hose	Yes	Water meter- building	All weighed	0.881481	0.294118	1190.39	0	0	0.15	150	0.549	0.15	0.00107143	0.000548968	114728	1.07143	8.50279	4.35657	3.68906	1680	12	6.14844	0	0	0	0
Münster	DE	Allotment Garden- Plot	422.5	357	113.719	5563	183	30.4	48.92	0.62	Individual garden	Education	Environmental remediation	Community cohesion and development	174	25.1	0.16	0.01	Mineral fertilizer, Manure- solid, Lime/chalk, Potting soil, Compost	Fertilizer-Mineral fertilizer-Organic-Calium-Purchased, Fertilizer-Manure- solid-Organic-Animal Dung (Pferde oder HÃ¼hnermist)-Purchased, Fertilizer-Lime/chalk-Organic-Calium-Purchased, Substrate amendment-Potting soil-Organic-Growing Media (Anzuchterde)-Purchased, Fertilizer-Manure- solid-Organic-Chicken Dung (BiodÃ¼nger aus HÃ¼hnerkot)-Purchased, Substrate amendment-Compost-Organic--Homemade	Directly in the soil	Hose,Watering can	Hose	Yes	Water meter- project	All weighed	0.84497	0.512605	620.66	0	0	0	146.8	1.2909	0	0	0	41817.7	0.802186	3.39158	5.45784	1.53009	290	1.5847	2.55015	0.220719	25.1	0.137158	0.220719
Münster	DE	Allotment Garden- Plot	700	636	107.51	20476	180	113.76	190.46	0.6	Individual garden	Education	Environmental remediation	Community cohesion and development	0	0	0	0	Pump, Mulch, Lawn Mower, Mineral fertilizer, Other	Equipment/tools-Pump-n/a--n/a, Substrate amendment-Mulch-Organic-Cut Grass-Homemade, Equipment/tools-Lawn Mower-n/a--n/a, Fertilizer-Mineral fertilizer-Organic-Substrate Fertilizer (Bio Kali-/Magnesium-DÃ¼nger)-Purchased, Fertilizer-Other-Organic-fertilizer made from sheep wool-Purchased	Directly in the soil	Hose	Hose	Yes	Water meter- building	All weighed	0.908571	0.283019	467.42	0	0	0	60.7	0.5646	0	0	0	42868.8	0.337222	2.59678	4.34769	0	0	0	0	0	0	0	0
Münster	DE	Allotment Garden- Plot	400	328	127.803	2345	125	18.76	18.35	1.02	Individual garden	Education	Environmental remediation	Community cohesion and development	0	0	0	0	Insecticide, Nettle, Molluscicide, Mineral fertilizer, Cover crop, Mulch, Shear/pruner, Lawn Mower	Pesticide-Insecticide-Synthetic-('Neudosan')-Purchased, Fertilizer-Nettle-Organic-Liquid Manure ('Brennesseljauche' 'Beinwelljauche')-Homemade, Pesticide-Molluscicide-Synthetic-Molluscicides Snail pellets (Schneckenkorn)-Purchased, Fertilizer-Mineral fertilizer-Organic-Biological Rock Flour-Purchased, Substrate amendment-Cover crop-Organic-Lupine Green Fertilizer (GrÃ¼ndÃ¼ngung mit Pflanze "Lupin…	Mix of both	Hose,Watering can	Hose	Partly	Water meter- project	All weighed	0.82	0.381098	561.6	0	0	0	53.2	0.4163	0	0	0	44300.3	0.4256	4.4928	4.39426	0	0	0	0	0	0	0	0
New York	US	Community Farm	4166.7	1131	2369.84	529499	1131	468.17	223.43	2.1	Collective garden	Job training	Environmental remediation	Food production	27523.8	0	4.06	0	Compost, Potting soil, Other, Shear/pruner, Crate, Hand trowel, Hoe, Tarp, Watering Can, Shovel, Propane, Power Drill, Power Drill Battery, Power Drill Charger	Substrate amendment-Compost-Organic--Purchased, Substrate amendment-Potting soil-Organic--Purchased, Fertilizer-Other-Organic-Fish Emulsion-Purchased, Equipment/tools-Shear/pruner-n/a--n/a, Equipment/tools-Crate-n/a--n/a, Equipment/tools-Hand trowel-n/a--n/a, Equipment/tools-Hoe-n/a--n/a, Equipment/tools-Tarp-n/a--n/a, Equipment/tools-Watering Can-n/a--n/a, Equipment/tools-Shovel-n/a--n/a, Fuel-P…	Substrate/growing media	Hose	Hose	No	Estimation/extrapolation	All weighed	0.271438	1	13521.9	0	0	0	30	0.0127	0	0	0	641705	0.0265252	11.9557	5.70585	11.6142	45873	40.5597	19.357	0	0	0	0
Nantes	FR	Commercial Farm	960	650	2058.68	264602	585	452.31	128.53	3.52	Urban farm	Food production			0	0	0	0	Potting soil	Substrate amendment-Potting soil-Organic--Purchased	Substrate/growing media	Drip irrigation,Hose	Drip irrigation	No	Water meter- project	"Some weighed, some counted"	0.677083	0.9	6142.78	0	0	0	0	0	0	0	0	247695	0	10.5005	2.98384	0	0	0	0	0	0	0	0
Les Sorinières	FR	Commercial Farm	2500	1368	9116.41	1062248	1368	776.5	116.52	6.66	Urban farm	Food production			0	0	0	0	Crate, Potting soil	Equipment/tools-Crate-n/a--n/a, Substrate amendment-Potting soil-Organic--Purchased	Directly in the soil	Drip irrigation,Hose	Drip irrigation	No	Water meter- project	"Some weighed, some counted"	0.5472	1	40991.3	0	0	0	0	0	0	0	0	4.04264e+06	0	29.9644	4.49643	0	0	0	0	0	0	0	0
Nantes	FR	Allotment Garden- Plot	130	62	209.95	2000	52.9	37.81	9.53	3.97	Individual garden	Community cohesion and development	Food production	Environmental remediation	0	90	0	0.17	Molluscicide, Manure- solid, Fungicide, Straw, Manure- liquid, Nettle, Top soil, Potting soil	Pesticide-Molluscicide-Organic-organic anti slug-Purchased, Substrate amendment-Manure- solid-Organic-manure-Purchased, Pesticide-Fungicide-Synthetic-bouillie bordelaise-Purchased, Substrate amendment-Straw-Organic-size of bales about 1x0.5x0.5m-Purchased, Fertilizer-Manure- liquid-Organic-green waste carbonized waste and nettle liquid manure-Homemade, Fertilizer-Nettle-Organic-nettle manure-Home…	Directly in the soil	Watering can	Watering can	Yes	Estimation/extrapolation	"Some weighed, some counted"	0.476923	0.853226	429.14	0	0	0	0	0	0	0	0	76023.5	0	8.11229	2.04401	0	0	0	0	0.428673	90	1.70132	0.428673
Nantes	FR	Allotment Garden- Plot	170	89	204.704	8363	83	100.76	40.85	2.47	Individual garden	Community cohesion and development	Food production	Environmental remediation	0	900	0	1.08	Manure- solid	Substrate amendment-Manure- solid-Organic--Purchased	Directly in the soil	Watering can	Watering can	Yes	Estimation/extrapolation	"Some weighed, some counted"	0.523529	0.932584	416.95	0	0	0	0	0	0	0	0	59541.2	0	5.02349	2.03684	0	0	0	0	4.39659	900	10.8434	4.39659
Nantes	FR	Allotment Garden- Plot	230	126	199.871	2130	104	20.48	10.66	1.92	Individual garden	Community cohesion and development	Food production	Environmental remediation	0	400	0	0.38	Manure- solid	Substrate amendment-Manure- solid-Organic-manure-Purchased	Directly in the soil	Watering can	Watering can	Yes	Estimation/extrapolation	"Some weighed, some counted"	0.547826	0.825397	470.03	0	0	0	0	0	0	0	0	56157.5	0	4.51952	2.35167	0	0	0	0	2.00129	400	3.84615	2.00129
Nantes	FR	Allotment Garden- Plot	80	52	145.82	7691	47.1	163.29	52.74	3.1	Individual garden	Community cohesion and development	Food production	Environmental remediation	0	270	0	0.57	Manure- solid, Other, Molluscicide	Substrate amendment-Manure- solid-Organic-cow manure-Purchased, Pesticide-Other-Organic-rhubarb liquid manure-Homemade, Pesticide-Molluscicide-Organic-anti slug-Purchased	Directly in the soil	Watering can	Watering can	Yes	Estimation/extrapolation	"Some weighed, some counted"	0.65	0.905769	231.93	0	0	0	0	0	0	0	0	60291.5	0	4.9242	1.59052	0	0	0	0	1.8516	270	5.73248	1.8516
Nantes	FR	Allotment Garden- Plot	85	63	5.313	810	13.5	60	152.46	0.39	Individual garden	Community cohesion and development	Food production	Environmental remediation	0	0	0	0	Mulch	Substrate amendment-Mulch-Organic--Homemade	Directly in the soil	Watering can	Watering can	Yes	Estimation/extrapolation	"Some weighed, some counted"	0.741176	0.214286	12.83	0	0	0	0	0	0	0	0	785.4	0	0.95037	2.41483	0	0	0	0	0	0	0	0
Nantes	FR	Allotment Garden- Plot	224	103	298.134	23620	97.4	242.51	79.23	3.06	Individual garden	Community cohesion and development	Food production	Environmental remediation	25	0	0.04	0	Nettle, Other, Compost	Pesticide-Nettle-Organic-nettle and comfrey liquid manure-Homemade, Substrate amendment-Other-Organic-Blood meal-, Substrate amendment-Compost-Organic--Purchased	Directly in the soil	Watering can	Watering can	Yes	Estimation/extrapolation	"Some weighed, some counted"	0.459821	0.945631	659.19	0	0	0	0	0	0	0	0	76163	0	6.76786	2.21105	0.0838549	41.6667	0.427789	0.139758	0	0	0	0
Nantes	FR	Allotment Garden- Plot	110	62	202.442	4040	62	65.16	19.96	3.27	Individual garden	Community cohesion and development	Food production	Environmental remediation	0	180	0	0.29	Manure- solid, Mulch, Nettle	Substrate amendment-Manure- solid-Organic-manure-Purchased, Substrate amendment-Mulch---Homemade, Pesticide-Nettle-Organic-nettle liquid manure-Homemade, Pesticide-Nettle-Organic-nettle and horsetail liquid manure-Homemade	Directly in the soil	Watering can	Watering can	Yes	Estimation/extrapolation	"Some weighed, some counted"	0.563636	1	329.55	0	0	0	0	0	0	0	0	49073.7	0	5.31532	1.62787	0	0	0	0	0.889144	180	2.90323	0.889144
Nantes	FR	Allotment Garden- Plot	100	35	50.16	2090	35	59.71	41.67	1.43	Individual garden	Community cohesion and development	Food production	Environmental remediation	0	900	0	2.57	Manure- solid, Sand, Straw, Potting soil	Substrate amendment-Manure- solid-Organic-manure-Purchased, Substrate amendment-Sand-n/a-sand-Purchased, Substrate amendment-Straw-Organic-size of bales about 1x0.5x0.5m-Purchased, Substrate amendment-Potting soil-Organic--Purchased	Directly in the soil	Watering can	Watering can	Yes	Estimation/extrapolation	"Some weighed, some counted"	0.35	1	91.23	0	0	0	0	0	0	0	0	8613.9	0	2.60657	1.81878	0	0	0	0	17.9426	900	25.7143	17.9426
Nantes	FR	Allotment Garden- Plot	160	100	225.675	5130	100.3	51.15	22.73	2.25	Individual garden	Community cohesion and development	Food production	Environmental remediation	0	45	0	0.04	Manure- solid	Substrate amendment-Manure- solid-Organic--Purchased	Directly in the soil	Watering can	Watering can	Yes	Estimation/extrapolation	"Some weighed, some counted"	0.625	1.003	331.79	0	0	0	0	0	0	0	0	146342	0	3.30798	1.47021	0	0	0	0	0.199402	45	0.448654	0.199402
Nantes	FR	Allotment Garden- Plot	150	65	273.182	2640	61	43.28	9.66	4.48	Individual garden	Community cohesion and development	Food production	Environmental remediation	0	900	0	1.48	Manure- solid	Substrate amendment-Manure- solid-Organic-manure-Purchased	Directly in the soil	Watering can	Watering can	Yes	Estimation/extrapolation	"Some weighed, some counted"	0.433333	0.938462	844.73	0	0	0	0	0	0	0	0	118333	0	13.848	3.09219	0	0	0	0	3.29451	900	14.7541	3.29451
Nantes	FR	Allotment Garden- Plot	190	94	60.079	3113	72.9	42.7	51.82	0.82	Individual garden	Community cohesion and development	Food production	Environmental remediation	0	1080	0	1.48	Manure- solid	Substrate amendment-Manure- solid-Organic--Purchased	Directly in the soil	Watering can	Watering can	Yes	Estimation/extrapolation	"Some weighed, some counted"	0.494737	0.775532	167.21	0	0	0	0	0	0	0	0	13478.9	0	2.29369	2.78317	0	0	0	0	17.9763	1080	14.8148	17.9763
Aubervilliers	FR	Urban Micro Farm	2000	856	1722.16	1112730	397	2802.85	646.12	4.34	Urban farm	Job training	Education	Other	1200	0	0.5	0	Compost, Potting soil	Substrate amendment-Compost-Organic-Green waste compost-Purchased, Substrate amendment-Potting soil-Organic--Purchased, Substrate amendment-Compost-Organic--Purchased	Substrate/growing media	Drip irrigation,Hose	Hose	Yes	Water meter- project	All weighed	0.428	0.463785	7100.28	0	0	0	0	0	0	0	0	435261	0	17.8848	4.12288	0.696798	2000	5.03778	1.16133	0	0	0	0
Paris	FR	School Garden	16690	720	486.57	945010	720	1312.51	1942.19	0.68	Urban farm	Education	Environmental remediation	Community cohesion and development	3240	0	0.75	0	Crushed wood, Straw, Compost, Sand, Potting soil	Substrate amendment-Crushed wood-Organic--Purchased, Substrate amendment-Straw-Organic--Purchased, Substrate amendment-Compost-Organic-Compost from the farm-Homemade, Substrate amendment-Compost-Organic-Green waste compost-Purchased, Substrate amendment-Compost-Organic-Spent mushroom substrate -Purchased, Substrate amendment-Sand-n/a-Sand for the greenhouse JH Changed from Other for ease of proce…	Directly in the soil	Drip irrigation,Hose	Hose	No	Water meter- project	All weighed	0.0431396	1	3294.29	0	0	0	0	0	0	0	0	339963	0	4.5754	6.77043	6.65886	5400	7.5	11.0981	0	0	0	0
Paris	FR	School Garden	1791	273	365.162	141024	248	568.65	386.2	1.47	Urban farm	Education	Environmental remediation	Community cohesion and development	3539.4	0	2.38	0	Other, Straw, Compost, Crushed wood	Substrate amendment-Other-Organic-Beer dredges-Purchased, Substrate amendment-Straw-Organic--Purchased, Substrate amendment-Compost-Organic--Purchased, Substrate amendment-Compost-Organic--Homemade, Substrate amendment-Crushed wood-Organic--Purchased, Substrate amendment-Compost-Organic-Spent mushroom compost-Purchased	Substrate/growing media	Drip irrigation,Hose	Drip irrigation	No	Water meter- project	All weighed	0.152429	0.908425	2006.4	0	0	0	0	0	0	0	0	206126	0	8.09032	5.49455	9.69268	5899	23.7863	16.1545	0	0	0	0
Gorzow Wlkp	PL	Garden Farm	1695	1695	541.1	19600	1260	15.56	36.22	0.43	Urban farm	Unknown			0	0	0	0	Mineral fertilizer	Fertilizer-Mineral fertilizer-Synthetic--Purchased	Directly in the soil	Hose	Hose	No	Water meter- building	All weighed	1	0.743363	280.21	3	2.75	4.5	162.8	0.3009	10.25	0.00813492	0.0189429	373707	0.129206	0.222389	0.517853	0	0	0	0	0	0	0	0
Gorzow Wlkp	PL	Garden Farm	12390	11987	8399.51	207300	6380	32.49	24.68	1.32	Urban farm	Unknown			100	100	0	0	Compost, Manure- solid, Mineral fertilizer, Fungicide, Insecticide	Substrate amendment-Compost-Organic--Homemade, Fertilizer-Manure- solid-Organic-manure-Purchased, Fertilizer-Mineral fertilizer-Synthetic--Purchased, Pesticide-Fungicide-Synthetic--Purchased, Pesticide-Insecticide-Synthetic--Purchased	Directly in the soil	Hose,Drip irrigation	Drip irrigation	No	Water meter- building	"Some weighed, some counted"	0.967474	0.532243	18710	17.528	4.858	7.733	2136.4	0.2059	30.119	0.00472085	0.0035858	2.347e+06	0.334859	2.9326	2.22751	0.0119055	166.667	0.0261233	0.0198424	0.0119055	100	0.015674	0.0119055
Gorzow Wlkp	PL	Home Garden	4079	3828	742.102	10738	1195	8.99	14.47	0.62	Individual garden	Unknown			1.5	0	0	0	Mineral fertilizer, Fungicide, Insecticide, Compost	Fertilizer-Mineral fertilizer-Synthetic--Purchased, Pesticide-Fungicide-Synthetic--Purchased, Pesticide-Insecticide-Synthetic--Purchased, Fertilizer-Mineral fertilizer-Synthetic-amofoska-Purchased, Substrate amendment-Compost-Organic--Homemade	Directly in the soil	Hose	Hose	No	Water meter- building	All weighed	0.938465	0.312173	1019.28	1.324	2.81	1.98	10.4	0.014	6.114	0.00511632	0.00823876	736626	0.00870293	0.852954	1.3735	0.00202129	2.5	0.00209205	0.00336881	0	0	0	0
Gorzow Wlkp	PL	Home Garden	600	440	119.65	5770	150	38.47	48.22	0.8	Individual garden	Unknown			0	0	0	0	Cover crop	Substrate amendment-Cover crop-Organic-aftercrop Sinapis -Unknown	Directly in the soil	Hose	Hose	Yes	Water meter- building	All weighed	0.733333	0.340909	204.04	0	0	0	0	0	0	0	0	34909.3	0	1.36027	1.70531	0	0	0	0	0	0	0	0
Gorzow Wlkp	PL	Home Garden	641	484	175.2	5000	150	33.33	28.54	1.17	Individual garden	Unknown			35	0	0.04	0	Mineral fertilizer, Compost, Nettle	Fertilizer-Mineral fertilizer-Synthetic--Purchased, Substrate amendment-Compost-Organic--Homemade, Fertilizer-Nettle-Organic-nettle feed-Homemade	Directly in the soil	Hose	Hose	No	Water meter- building	All weighed	0.75507	0.309917	192.32	0.027	0.012	0.014	0	0	0.053	0.000353333	0.000302511	38363.2	0	1.28213	1.09772	0.199772	58.3333	0.388889	0.332953	0	0	0	0
New York	US	Community Farm	2035	533	1478.96	123555	533	231.81	83.54	2.77	Collective garden	Job training	Environmental remediation	Food production	5504.76	0	1.72	0	Compost, Shear/pruner, Crate, Hand trowel, Hoe, Tarp, Watering Can, Propane, Power Drill, Power Drill Battery, Power Drill Charger, Other	Substrate amendment-Compost-Organic--Homemade, Substrate amendment-Compost-Organic--Purchased, Equipment/tools-Shear/pruner-n/a--n/a, Equipment/tools-Crate-n/a--n/a, Equipment/tools-Hand trowel-n/a--n/a, Equipment/tools-Hoe-n/a--n/a, Equipment/tools-Tarp-n/a--n/a, Equipment/tools-Watering Can-n/a--n/a, Fuel-Propane-n/a--n/a, Equipment/tools-Power Drill-n/a--n/a, Equipment/tools-Power Drill Batter…	Substrate/growing media	Hose	Hose	No	Estimation/extrapolation	All weighed	0.261916	1	8356.84	0	0	0	39	0.0264	0	0	0	393391	0.0731707	15.6789	5.65047	3.72204	9174.6	17.2131	6.2034	0	0	0	0
Gorzow Wlkp	PL	Allotment Garden- Plot	405	377	29.424	827	30	27.57	28.11	0.98	Individual garden	Food production	Community cohesion and development	Environmental remediation	27	0	0.15	0	Compost, Nettle, Other	Substrate amendment-Compost-Organic--Homemade, Fertilizer-Nettle-Organic-nettle feed-Homemade, Fertilizer-Other-Organic-horsetail feed-Homemade	Directly in the soil	Hose	Hose	Yes	Water meter- project	All weighed	0.930864	0.0795756	36.29	0	0	0	0	0	0	0	0	4677.8	0	1.20967	1.23335	0.917618	45	1.5	1.52936	0	0	0	0
Gorzow Wlkp	PL	Allotment Garden- Plot	404	385	40	997	50	19.94	24.93	0.8	Individual garden	Food production	Community cohesion and development	Environmental remediation	0	0	0	0			Directly in the soil	Hose	Hose	Yes	Water meter- project	All weighed	0.95297	0.12987	51.27	0	0	0	0	0	0	0	0	6545.5	0	1.0254	1.28175	0	0	0	0	0	0	0	0
Gorzow Wlkp	PL	Allotment Garden- Plot	396	348	50.34	2220	100	22.2	44.1	0.5	Individual garden	Food production	Community cohesion and development	Environmental remediation	0	0	0	0	Mineral fertilizer, Other	Fertilizer-Mineral fertilizer-Synthetic--Purchased, Fertilizer-Other-Organic--Purchased	Directly in the soil	Hose	Hose	Yes	Water meter- project	All weighed	0.878788	0.287356	38.04	0.009	0	0.006	0	0	0.015	0.00015	0.000297974	7957.1	0	0.3804	0.755662	0	0	0	0	0	0	0	0
Gorzow Wlkp	PL	Allotment Garden- Plot	350	324	121.85	2680	150	17.87	21.99	0.81	Individual garden	Food production	Community cohesion and development	Environmental remediation	0	60	0	0.04	Manure- solid, Mineral fertilizer	Fertilizer-Manure- solid-Organic- stable manure -Purchased, Fertilizer-Mineral fertilizer-Synthetic--Purchased	Directly in the soil	Hose	Hose	No	Water meter- project	All weighed	0.925714	0.462963	125.98	0.561	0.337	0.514	12	0.0985	1.412	0.00941333	0.011588	26246.1	0.08	0.839867	1.03389	0	0	0	0	0.492409	60	0.4	0.492409
Gorzow Wlkp	PL	Allotment Garden- Plot	300	282	18.2	185	107	1.73	10.16	0.17	Individual garden	Food production	Community cohesion and development	Environmental remediation	0	0	0	0			Directly in the soil	Hose	Hose	No	Water meter- project	All weighed	0.94	0.379433	12.13	0	0	0	8.8	0.4835	0	0	0	4323.4	0.082243	0.113364	0.666484	0	0	0	0	0	0	0	0
Gorzow Wlkp	PL	Allotment Garden- Plot	300	282	112.3	1420	100	14.2	12.64	1.12	Individual garden	Food production	Community cohesion and development	Environmental remediation	0	0	0	0	Nettle	Fertilizer-Nettle-Organic-nettle feed-Homemade	Directly in the soil	Hose	Hose	No	Water meter- project	All weighed	0.94	0.35461	192.93	0	0	0	0	0	0	0	0	25713.9	0	1.9293	1.71799	0	0	0	0	0	0	0	0
Gorzow Wlkp	PL	Allotment Garden- Plot	300	283	198.46	6660	50	133.2	33.56	3.97	Individual garden	Food production	Community cohesion and development	Environmental remediation	0	5	0	0.01	Manure- solid, Mineral fertilizer	Fertilizer-Manure- solid-Organic-granulated manure-Purchased, Fertilizer-Mineral fertilizer-Synthetic-carbamide-	Directly in the soil	Hose	Hose	No	Water meter- project	All weighed	0.943333	0.176678	198.42	0.23	0	0	0	0	0.23	0.0046	0.00115892	54042.9	0	3.9684	0.999798	0	0	0	0	0.025194	5	0.1	0.025194
New York	US	Community Farm	3185	604	2848.89	19737	604	32.68	6.93	4.72	Collective garden	Job training	Environmental remediation	Food production	6880.95	0	1.9	0	Shear/pruner, Crate, Hand trowel, Hoe, Tarp, Watering Can, Propane, Power Drill, Power Drill Battery, Power Drill Charger, Other, Compost	Equipment/tools-Shear/pruner-n/a--n/a, Equipment/tools-Crate-n/a--n/a, Equipment/tools-Hand trowel-n/a--n/a, Equipment/tools-Hoe-n/a--n/a, Equipment/tools-Tarp-n/a--n/a, Equipment/tools-Watering Can-n/a--n/a, Fuel-Propane-n/a--n/a, Equipment/tools-Power Drill-n/a--n/a, Equipment/tools-Power Drill Battery-n/a--n/a, Equipment/tools-Power Drill Charger-n/a--n/a, Fertilizer-Other-Organic-Fish Emulsio…	Substrate/growing media	Drip irrigation,Hose	Drip irrigation	No	Water meter- project	All weighed	0.189639	1	17368.7	0	0	0	32.4	0.0114	0	0	0	742089	0.0536424	28.7562	6.09666	2.41531	11468.3	18.9872	4.02552	0	0	0	0
Gorzow Wlkp	PL	Allotment Garden- Plot	461	401	367.95	5415	125	43.32	14.72	2.94	Individual garden	Food production	Community cohesion and development	Environmental remediation	80	203	0.11	0.16	Manure- solid, Compost, Cover crop, Fungicide	Fertilizer-Manure- solid-Organic-dung-Purchased, Substrate amendment-Compost-Organic--Homemade, Substrate amendment-Cover crop-Organic- aftercrop/aftergrowth ornithopus-Unknown, Pesticide-Fungicide-Synthetic--Purchased	Directly in the soil	Hose	Hose	Yes	Water meter- project	All weighed	0.869848	0.311721	362.8	0	0	0	167.7	0.4558	0	0	0	100402	1.3416	2.9024	0.986004	0.217421	133.333	1.06667	0.362368	0.551705	203	1.624	0.551705
Gorzow Wlkp	PL	Allotment Garden- Plot	309	264	114.3	3665	78	46.99	32.06	1.47	Individual garden	Food production	Community cohesion and development	Environmental remediation	10.2	0	0.02	0	Nettle, Compost, Fungicide	Fertilizer-Nettle-Organic-nettle feed-Homemade, Substrate amendment-Compost-Organic--Homemade, Pesticide-Fungicide-Synthetic--Purchased, Substrate amendment-Compost-Organic-banana compost-Homemade	Directly in the soil	Hose	Hose	Yes	Water meter- project	All weighed	0.854369	0.295455	150.13	0	0	0	204.3	1.7874	0	0	0	28691.6	2.61923	1.92474	1.31347	0.0892388	17	0.217949	0.148731	0	0	0	0
Gorzow Wlkp	PL	Allotment Garden- Plot	391	374	95.5	793	300	2.64	8.3	0.32	Individual garden	Food production	Community cohesion and development	Environmental remediation	0	20	0	0.01	Manure- solid, Nettle, Other, Cover crop	Fertilizer-Manure- solid-Organic--Purchased, Fertilizer-Nettle-Organic-nettle feed-Homemade, Pesticide-Other-Organic-milk with water and dishwashing liquid-Homemade, Substrate amendment-Cover crop-Organic- aftercrop/aftergrowth Sinapis-Unknown, Fertilizer-Other-Organic-wood ash-Homemade	Directly in the soil	Hose	Hose	Yes	Water meter- project	All weighed	0.956522	0.802139	142.84	0	0	0	132	1.3822	0	0	0	35009.9	0.44	0.476133	1.49571	0	0	0	0	0.209424	20	0.0666667	0.209424
Gorzow Wlkp	PL	Allotment Garden- Plot	277	222	40.829	353	50	7.06	8.65	0.82	Individual garden	Food production	Community cohesion and development	Environmental remediation	0	0	0	0			Directly in the soil	Hose	Hose	Yes	Water meter- project	All weighed	0.801444	0.225225	49.19	0	0	0	922	22.582	0	0	0	9893.7	18.44	0.9838	1.20478	0	0	0	0	0	0	0	0
Gorzow Wlkp	PL	Allotment Garden- Plot	291	267	124.414	17265	90	191.83	138.77	1.38	Individual garden	Food production	Community cohesion and development	Environmental remediation	0	0	0	0	Nettle	Fertilizer-Nettle-Organic-nettle feed-Homemade	Directly in the soil	Hose	Hose	Yes	Water meter- project	All weighed	0.917526	0.337079	138.9	0	0	0	292	2.347	0	0	0	21110.2	3.24444	1.54333	1.11643	0	0	0	0	0	0	0	0
Hertford	UK	Community Garden	3100	452	555.106	90063	452	199.25	162.24	1.23	Collective garden	Community cohesion and development	Public health	Food production	1380	1000	0.51	0.22	Manure- solid, Compost	Fertilizer-Manure- solid-Organic-Manure-Purchased, Substrate amendment-Compost-Organic--	Substrate/growing media	Hose,Watering can	Hose	Yes	Estimation/extrapolation	All weighed	0.145806	1	2550.6	0	0	0	0	0	0	0	0	225221	0	5.64292	4.5948	2.48601	2300	5.0885	4.14335	1.80146	1000	2.21239	1.80146
Gorzow Wlkp	PL	Allotment Garden- Plot	295	268	77	2131	30	71.03	27.68	2.57	Individual garden	Food production	Community cohesion and development	Environmental remediation	0	0	0	0	Nettle	Fertilizer-Nettle-Organic-nettle feed-Homemade	Directly in the soil	Hose	Hose	Yes	Water meter- project	All weighed	0.908475	0.11194	70.45	0	0	0	107	1.3896	0	0	0	12623.2	3.56667	2.34833	0.914935	0	0	0	0	0	0	0	0
Gorzow Wlkp	PL	Allotment Garden- Plot	410	388	182.3	5435	200	27.18	29.81	0.91	Individual garden	Food production	Community cohesion and development	Environmental remediation	42	0	0.03	0	Compost	Substrate amendment-Compost-Organic--Homemade	Directly in the soil	Hose	Hose	Yes	Water meter- project	All weighed	0.946341	0.515464	189.99	0	0	0	51.2	0.2809	0	0	0	31556.9	0.256	0.94995	1.04218	0.230389	70	0.35	0.383982	0	0	0	0
Gorzow Wlkp	PL	Allotment Garden- Plot	505	468	47.5	3815	100	38.15	80.32	0.48	Individual garden	Food production	Community cohesion and development	Environmental remediation	60	0	0.1	0	Compost	Substrate amendment-Compost-Organic--Homemade	Directly in the soil	Hose	Hose	Yes	Water meter- project	All weighed	0.926733	0.213675	53.2	0	0	0	48.9	1.0295	0	0	0	7412.8	0.489	0.532	1.12	1.26316	100	1	2.10526	0	0	0	0
Gorzow Wlkp	PL	Allotment Garden- Plot	430	390	96.5	12465	150	83.1	129.17	0.64	Individual garden	Food production	Community cohesion and development	Environmental remediation	0	0	0	0			Directly in the soil	Hose	Hose	Yes	Water meter- project	All weighed	0.906977	0.384615	98.44	0	0	0	23.3	0.2415	0	0	0	13738	0.155333	0.656267	1.0201	0	0	0	0	0	0	0	0
Gorzow Wlkp	PL	Allotment Garden- Plot	505	476	165.7	7780	200	38.9	46.95	0.83	Individual garden	Food production	Community cohesion and development	Environmental remediation	120	0	0.1	0	Compost	Substrate amendment-Compost-Organic--Homemade	Directly in the soil	Hose	Hose	Yes	Water meter- project	All weighed	0.942574	0.420168	148.29	0	0	0	60.5	0.3651	0	0	0	26704.2	0.3025	0.74145	0.894931	0.7242	200	1	1.207	0	0	0	0
London	UK	Community Farm	28726	13200	13685.6	3968000	9200	431.3	289.94	1.49	Urban farm	Food production	Community cohesion and development	Education	110952	0	2.01	0	Diesel, Other, Kerosene, Gasoline, Compost	Fuel-Diesel-n/a--n/a, Fuel-Other--Gas for heater in propagation-, Fuel-Kerosene-n/a--n/a, Fuel-Gasoline-n/a-Engine oil-n/a, Substrate amendment-Compost-Organic--Purchased, Fuel-Other-n/a-Burning oil-, Substrate amendment-Compost-Organic--, Fuel-Diesel--red diesel-, Fuel-Gasoline---, Fertilizer-Other-Organic-maxi crop seaweed based fertiliser-, Fuel-Kerosene---	Directly in the soil	Hose,Drip irrigation	Drip irrigation	Yes	Water meter- building	All weighed	0.459514	0.69697	93123.7	0	0	0	5681.6	0.4152	0	0	0	4.06786e+06	0.617565	10.1221	6.80452	8.10723	184920	20.1	13.5121	0	0	0	0
London	UK	Community Garden	1165	297	1082.63	62790	297	211.41	58	3.65	Urban farm	Food production	Environmental remediation	Education	900	0	0.51	0	Potting soil, Non-woven textile, Compost	Substrate amendment-Potting soil-Organic-coir-Purchased, Equipment/tools-Non-woven textile-n/a-Eco mat biodegradable fabric for use in forest and tree areas-n/a, Substrate amendment-Compost-Organic--Homemade	Substrate/growing media	Hose,Watering can	Hose	Yes	Estimation/extrapolation	All weighed	0.254936	1	16498.4	0	0	0	254	0.2346	0	0	0	370924	0.855219	55.5502	15.2392	0.831308	1500	5.05051	1.38551	0	0	0	0
London	UK	Community Garden	517	324	145.11	37181	324	114.75	256.22	0.45	Collective garden	Public health	Environmental remediation	Education	648	0	0.33	0	Compost, Potting soil	Substrate amendment-Compost-Organic--Purchased, Substrate amendment-Potting soil-Organic--	Substrate/growing media	Hose,Watering can	Hose	Yes	Estimation/extrapolation	All weighed	0.626692	1	1650.77	0	0	0	19.2	0.1323	0	0	0	73139.1	0.0592593	5.09497	11.376	4.46558	1080	3.33333	7.44263	0	0	0	0
Gorzow Wlkp	PL	Allotment Garden- Plot	411	372	130.09	8270	110	75.18	63.57	1.18	Individual garden	Food production	Community cohesion and development	Environmental remediation	0	0	0	0	Cover crop, Mineral fertilizer, Other	Substrate amendment-Cover crop-Organic-Catch crop Sinapis -Unknown, Fertilizer-Mineral fertilizer-Synthetic-potassium phosphorus -Purchased, Fertilizer-Other-Synthetic-pollinator-Purchased	Directly in the soil	Hose	Hose	Yes	Water meter- project	All weighed	0.905109	0.295699	145.59	0.078	0.625	0.75	45.2	0.3475	1.453	0.0132091	0.0111692	27908.8	0.410909	1.32355	1.11915	0	0	0	0	0	0	0	0
Gorzow Wlkp	PL	Allotment Garden- Plot	400	377	277.705	7800	170	45.88	28.09	1.63	Individual garden	Food production	Community cohesion and development	Environmental remediation	5	0	0	0	Cover crop, Compost, Fungicide, Insecticide	Substrate amendment-Cover crop-Organic-catch crop triticale -Purchased, Substrate amendment-Cover crop-Organic-Catch crop Lupinus/lupin/lupine-Unknown, Substrate amendment-Compost-Organic--Homemade, Pesticide-Fungicide-Synthetic--Purchased, Pesticide-Insecticide-Synthetic--Purchased	Directly in the soil	Hose	Hose	Yes	Water meter- project	All weighed	0.9425	0.450928	276.94	0	0	0	199.4	0.718	0	0	0	65077.9	1.17294	1.62906	0.997245	0.0180047	8.33333	0.0490196	0.0300079	0	0	0	0
Gorzow Wlkp	PL	Allotment Garden- Plot	395	383	157.65	3245	28.6	113.46	20.58	5.51	Individual garden	Food production	Community cohesion and development	Environmental remediation	72	10	0.42	0.03	Compost, Manure- liquid, Manure- solid, Fungicide	Substrate amendment-Compost-Organic--Homemade, Fertilizer-Manure- liquid-Organic-liquid manure-Purchased, Fertilizer-Manure- solid-Organic-manure-Purchased, Pesticide-Fungicide-Synthetic--Purchased	Directly in the soil	Hose	Hose	Yes	Water meter- project	All weighed	0.96962	0.0746736	150.26	0	0	0	0	0	0	0	0	32378.1	0	5.25385	0.953124	0.456708	120	4.1958	0.76118	0.0634317	10	0.34965	0.0634317
Gorzow Wlkp	PL	Allotment Garden- Plot	397	354	104.4	1876	45	41.69	17.97	2.32	Individual garden	Food production	Community cohesion and development	Environmental remediation	150	0	0.56	0	Compost, Fungicide, Insecticide	Substrate amendment-Compost-Organic--Homemade, Pesticide-Fungicide-Synthetic--Purchased, Pesticide-Insecticide-Synthetic--Purchased	Directly in the soil	Hose	Hose	Yes	Water meter- project	All weighed	0.891688	0.127119	141.35	0	0	0	574	5.4981	0	0	0	28025.4	12.7556	3.14111	1.35393	1.43678	250	5.55556	2.39464	0	0	0	0
Gorzow Wlkp	PL	Allotment Garden- Plot	397	394	104.85	1842	150	12.28	17.57	0.7	Individual garden	Food production	Community cohesion and development	Environmental remediation	0	0	0	0	Nettle, Fungicide, Other	Fertilizer-Nettle-Organic-nettle feed-Homemade, Pesticide-Fungicide-Synthetic--Purchased, Fertilizer-Other-Organic-nettle bioextract-Purchased	Directly in the soil	Hose	Hose	Yes	Water meter- project	All weighed	0.992443	0.380711	133.89	0	0	0	0	0	0	0	0	20223.3	0	0.8926	1.27697	0	0	0	0	0	0	0	0
Gorzow Wlkp	PL	Allotment Garden- Plot	408	396	56.872	4208	200	21.04	73.99	0.28	Individual garden	Food production	Community cohesion and development	Environmental remediation	500	0	0.42	0	Compost, Nettle, Fungicide, Insecticide	Substrate amendment-Compost-Organic--Homemade, Fertilizer-Nettle-Organic-nettle feed-Homemade, Pesticide-Fungicide-Synthetic--Purchased, Pesticide-Insecticide-Synthetic--Purchased	Directly in the soil	Hose	Hose	Yes	Water meter- project	All weighed	0.970588	0.505051	59.95	0	0	0	132.1	2.3228	0	0	0	8770.4	0.6605	0.29975	1.05412	8.79167	833.333	4.16667	14.6528	0	0	0	0
Gorzow Wlkp	PL	Allotment Garden- Plot	395	392	68.75	1743	100	17.43	25.35	0.69	Individual garden	Food production	Community cohesion and development	Environmental remediation	0	0	0	0	Nettle, Fungicide, Other	Fertilizer-Nettle-Organic-nettle feed-Homemade, Pesticide-Fungicide-Synthetic--Purchased, Fertilizer-Other-Organic-nettle bioextract-Purchased	Directly in the soil	Hose	Hose	Yes	Water meter- project	All weighed	0.992405	0.255102	89.74	0	0	0	0	0	0	0	0	15509.4	0	0.8974	1.30531	0	0	0	0	0	0	0	0
Gorzow Wlkp	PL	Allotment Garden- Plot	335	327	211.6	6700	112	59.82	31.66	1.89	Individual garden	Food production	Community cohesion and development	Environmental remediation	0	0	0	0	Mineral fertilizer	Fertilizer-Mineral fertilizer-Synthetic--Purchased	Directly in the soil	Hose	Hose	Yes	Water meter- project	All weighed	0.976119	0.342508	283.05	2.21	0	0	0	0	2.21	0.0197321	0.0104442	64355.5	0	2.52723	1.33767	0	0	0	0	0	0	0	0
Gorzow Wlkp	PL	Allotment Garden- Plot	290	264	79.5	1415	25	56.6	17.8	3.18	Individual garden	Food production	Community cohesion and development	Environmental remediation	70	0	0.47	0	Compost, Fungicide, Nettle, Lime/chalk, Other	Substrate amendment-Compost-Organic--Homemade, Pesticide-Fungicide-Synthetic--Purchased, Fertilizer-Nettle-Organic-nettle feed-Homemade, Fertilizer-Lime/chalk-Synthetic-lime-Purchased, Fertilizer-Other-Organic-wood ash-Homemade	Directly in the soil	Hose	Hose	Yes	Water meter- project	All weighed	0.910345	0.094697	105.72	0	0	0	527.1	6.6302	0	0	0	12755.5	21.084	4.2288	1.32981	0.880503	116.667	4.66667	1.46751	0	0	0	0
Gorzow Wlkp	PL	Allotment Garden- Plot	326	282	18.25	586	20	29.28	32.09	0.91	Individual garden	Food production	Community cohesion and development	Environmental remediation	7	0.35	0.06	0	Manure- solid, Compost, Nettle	Fertilizer-Manure- solid-Organic--Purchased, Substrate amendment-Compost-Organic--Homemade, Fertilizer-Nettle-Organic-nettle feed-Homemade	Directly in the soil	Hose	Hose	Yes	Water meter- project	All weighed	0.865031	0.070922	29.88	0	0	0	205.4	11.2548	0	0	0	3602.9	10.27	1.494	1.63726	0.383562	11.6667	0.583333	0.639269	0.0191781	0.35	0.0175	0.0191781
Gorzow Wlkp	PL	Allotment Garden- Plot	295	273	49.93	722	24	30.1	14.47	2.08	Individual garden	Food production	Community cohesion and development	Environmental remediation	40	11	0.28	0.05	Compost, Manure- solid, Other, Insecticide, Fungicide	Substrate amendment-Compost-Organic--Homemade, Fertilizer-Manure- solid-Organic-Manure-Purchased, Fertilizer-Other-Organic-common dandelion feed-Homemade, Pesticide-Insecticide-Synthetic--Purchased, Fertilizer-Manure- solid-Organic-granulated manure-Purchased, Pesticide-Fungicide-Synthetic--Purchased, Fertilizer-Other-Organic-yeast spraying-Homemade	Directly in the soil	Hose	Hose	Yes	Water meter- project	All weighed	0.925424	0.0879121	53.34	0	0	0	45	0.9013	0	0	0	8340.5	1.875	2.2225	1.0683	0.801122	66.6667	2.77778	1.3352	0.220308	11	0.458333	0.220308
Gorzow Wlkp	PL	Allotment Garden- Plot	290	253	53.15	854	36	23.72	16.07	1.48	Individual garden	Food production	Community cohesion and development	Environmental remediation	110	0	0.51	0	Compost, Fungicide, Manure- liquid, Nettle	Substrate amendment-Compost-Organic--Homemade, Pesticide-Fungicide-Synthetic--Purchased, Fertilizer-Manure- liquid-Organic-liquid manure-Homemade, Fertilizer-Nettle-Organic-nettle feed-Homemade	Directly in the soil	Hose	Hose	Yes	Water meter- project	All weighed	0.872414	0.142292	76.25	0	0	0	69	1.2982	0	0	0	14289.5	1.91667	2.11806	1.43462	2.06961	183.333	5.09259	3.44936	0	0	0	0
Gorzow Wlkp	PL	Allotment Garden- Plot	288	262	127	1355	24	56.46	10.67	5.29	Individual garden	Food production	Community cohesion and development	Environmental remediation	364.56	0	2.53	0	Compost, Lime/chalk, Nettle, Insecticide	Substrate amendment-Compost-Organic--Homemade, Fertilizer-Lime/chalk-Synthetic-lime-Purchased, Fertilizer-Nettle-Organic-nettle feed-Homemade, Pesticide-Insecticide-Synthetic--Purchased	Directly in the soil	Hose	Hose	Yes	Water meter- project	All weighed	0.909722	0.0916031	124.78	0	0	0	281	2.2126	0	0	0	20598.4	11.7083	5.19917	0.98252	2.87055	607.6	25.3167	4.78425	0	0	0	0
New York	US	Community Farm	1431.6	627	1150.38	322313	627	514.06	280.18	1.83	Collective garden	Job training	Environmental remediation	Food production	5504.76	0	1.46	0	Compost, Other, Shear/pruner, Crate, Hand trowel, Hoe, Tarp, Watering Can, Propane, Power Drill, Power Drill Battery, Power Drill Charger	Substrate amendment-Compost-Organic--Homemade, Substrate amendment-Compost-Organic--Purchased, Fertilizer-Other-Organic-Fish Emulsion-Purchased, Equipment/tools-Shear/pruner-n/a--n/a, Equipment/tools-Crate-n/a--n/a, Equipment/tools-Hand trowel-n/a--n/a, Equipment/tools-Hoe-n/a--n/a, Equipment/tools-Tarp-n/a--n/a, Equipment/tools-Watering Can-n/a--n/a, Fuel-Propane-n/a--n/a, Equipment/tools-Power …	Substrate/growing media	Hose	Hose	No	Estimation/extrapolation	All weighed	0.437972	1	7842.69	0	0	0	58.5	0.0509	0	0	0	338404	0.0933014	12.5083	6.8175	4.78518	9174.6	14.6325	7.9753	0	0	0	0
[truncated: 15 more columns]
