# Supplementary material for: Food production and resource use of urban farms and gardens: a five-country study
Source: Agron Sustain Dev. 2023 Feb 1;43(1):18. doi: 10.1007/s13593-022-00859-4 (PMC9891751; doi:10.1007/s13593-022-00859-4)
Supplement: Supplementary file 2 — Supplementary file2 (XLSX 12 KB) [file 13593_2022_859_MOESM2_ESM.xlsx]

## Sheet: Door-et-al_Supplementary-materi
Legend: Frequency of observation per site for each crop variety. The frequency of observation is equivalent to a number of site where the crop variety is observed.
Crop variety	Frequency of observation
Apricots	1
Bay	1
Beet- leaves	1
Black Salsify	1
Cantaloupe	1
Cranberries	1
Daisy	1
Hops	1
Loganberries	1
Marjoram	1
Mizuna Greens (Japanese Greens)	1
Other (beans)	1
Radicchio	1
Shadbush	1
Shepherd's Purse	1
Shiso	1
St. Johns Wort	1
Sunflower	1
Tomatillo	1
Vine leaf	1
Violet	1
Walnuts	1
Yarrow	1
Broccoli Rabe	2
Chamomile	2
Chickweed	2
Dandelion Greens	2
Endive	2
Garlic Mustard	2
Hazelnuts	2
Jerusalem Artichoke	2
Kiwi	2
Mushroom	2
Nettle	2
Orache	2
Chicory	3
Cilantro	3
Coriander	3
Elder flower	3
Honeydew	3
Hyssop	3
Mirabelle	3
Nasturtium	3
Parsnips	3
Physalis	3
Purslane	3
Savory	3
Sweet Potato	3
Asparagus	4
Butternut Squash	4
Lavender	4
Lovage	4
Quince	4
Shallot	4
Verbena	4
Watermelon	4
Blueberries	5
Lamb's Lettuce	5
Okra	5
Peaches	5
Runner Bean	5
Scallion/green onion	5
Berry (other)	6
Cauliflower	6
Collard Greens	6
Fennel	6
Marigold	6
Mustard Greens	6
Other (herbs)	6
Sour Cherry	6
Artichoke	7
Dock	7
Figs	7
Lemon Balm	7
Other (edible flowers)	7
Summer Squash	7
Dill	8
Kohlrabi	8
Oregano	8
Pears	8
Blackberries	9
Broccoli	9
Chinese Cabbage (napa cabbage, bok choy)	9
Corn	9
Gooseberry	9
Thyme	9
Winter Squash	9
Celery	10
Grapes	10
Kale	11
Plums	11
Rosemary	11
Sage	11
Cherries	12
Pumpkin	12
Turnip	13
Other	14
Chives	15
Arugula	16
Rhubarb	17
Currant	18
Fava Beans	18
Mint	18
Spinach	18
Eggplant	19
Apples	20
Cabbage	20
Basil	21
Chard	21
Garlic	21
Potato	23
Celeriac	24
Peppers- Bell	24
Raspberries	24
Peppers- hot	26
Peas	28
Parsley	29
Strawberries	30
Leek	37
Zucchini	37
Onion (red and yellow)	38
Radish	38
Carrot	50
Lettuce	50
Green Beans	51
Beet	52
Cucumber	60
Tomato	67
