# Supplementary material for: Food production and resource use of urban farms and gardens: a five-country study
Source: Agron Sustain Dev. 2023 Feb 1;43(1):18. doi: 10.1007/s13593-022-00859-4 (PMC9891751; doi:10.1007/s13593-022-00859-4)
Supplement: Supplementary file 3 — Supplementary file3 (XLSX 19 KB) [file 13593_2022_859_MOESM3_ESM.xlsx]

## Sheet: Door-et-al_Supplementary-materi
Legend: the table below provide elements regarding all crop observed, the grouping that was used during the analysis and their associated botanical names
Crop name from database	Grouped crop (used in analyses)	Crop name with "other" notes, varieties	Botanical names
Apples	Apples	Apples	Malus domestica
Apricots	Apricots	Apricots	Prunus armeniaca
Artichoke	Artichoke	Artichoke	Cynara cardunculus var. scolymus
Arugula	Arugula	Arugula	Eruca vesicaria
Arugula	Arugula	Arugula Wild	Eruca vesicaria
Asparagus	Asparagus	Asparagus	Asparagus officinalis
Basil	Basil	Basil	Ocimum basilicum
Basil	Basil	Basil Thai	Ocimum basilicum var. thyrsiflora
Basil	Basil	Basil Purple	Ocimum basilicum
Bay	Bay	Bay	Laurus nobilis
Beetroot	Beet	Beet- root	Beta vulgaris subsp. vulgaris
Beetroot	Beet	Beet- root Golden	Beta vulgaris subsp. vulgaris
Beetroot	Beet- leaves	Beet- leaves Beetroot leaves	Beta vulgaris subsp. vulgaris
Berry (other)	Berry (other)	Berry (other) Kamchatka, Lonicera caerulea	Lonicera caerulea
Berry (other)	Berry (other)	Berry (other)	Undefined
Berry (other)	Berry (other)	Berry (other) Jostaberry	Ribes × nidigrolaria
Berry (other)	Berry (other)	Berry (other) Worcesterberry	Ribes divaricatum
Berry (other)	Berry (other)	Berry (other) black chokeberry	Aronia melanocarpa
Berry (other)	Berry (other)	Berry (other) Mulberry	Morus alba
Berry (other)	Berry (other)	Berry (other) Elagnus	Undefined
Berry (other)	Berry (other)	Berry (other) Mixed berries	Undefined
Berry (other)	Currant	Redcurrant Currant	Ribes rubrum
Black Salsify	Black Salsify	Black Salsify	Scorzonera hispanica
Blackberries	Blackberries	Blackberries	Rubus ursinus
Blackcurant	Currant	Blackcurant	Ribes nigrum
Blueberries	Blueberries	Blueberries	Vaccinium angustifolium
Bok Choy	Chinese Cabbage (napa cabbage, bok choy)	Bok Choy	Brassica rapa subsp. chinensis
Branching Cabbage	Collard Greens	Collard Greens	Brassica oleracea var. viridis
Broccoli	Broccoli	Broccoli	Brassica oleracea var. italica
Broccoli	Broccoli	Broccoli Purple sprouting	Brassica oleracea var. italica
Broccoli	Broccoli	Broccoli Sprouting	Brassica oleracea var. italica
Broccoli	Broccoli	Broccoli Aztec	Chenopodium berlandieri
Broccoli Rabe	Broccoli Rabe	Broccoli Rabe	Brassica ruvo
Bush Beans	Green Beans	Bush Beans	Phaseolus vulgaris
Butter Lettuce	Lettuce	Butter Lettuce	Lactuca sativa
Butternut Squash	Butternut Squash	Butternut Squash	Cucurbita moschata
Cantaloupe	Cantaloupe	Cantaloupe	Cucumis melo subsp. melo
Carrot	Carrot	Carrot	Daucus carota subsp. sativus
Carrot	Carrot	Carrot root	Daucus carota subsp. sativus
Catalogna	Chicory	Catalogna	Cichorium intybus var. foliosum
Cauliflower	Cauliflower	Cauliflower	Brassica oleracea var. botrytis
Celeriac	Celeriac	Celeriac	Apium graveolens var. rapaceum
Celeriac	Celeriac	Celeriac root	Apium graveolens var. rapaceum
Celery	Celery	Celery	Apium graveolens
Chamomile	Chamomile	Chamomile	Matricaria chamomilla
Chard	Chard	Chard	Beta vulgaris subsp. vulgaris
Chard	Chard	Chard Red	Beta vulgaris subsp. vulgaris
Chard	Chard	Chard White	Beta vulgaris subsp. vulgaris
Chard	Chard	Chard Swiss	Beta vulgaris subsp. vulgaris
Chard	Chard	Chard Erbette	Beta vulgaris subsp. vulgaris
Cherries	Cherries	Cherries	Prunus avium
Chickweed	Chickweed	Chickweed	Stellaria media
Chicory	Chicory	Chicory	Cichorium intybus
Chili Peppers	Peppers- hot	Chili Peppers	Capsicum annuum (var. unknown)
Chili Peppers	Peppers- hot	Chili Peppers green	Capsicum annuum (var. unknown)
Chinese Cabbage	Chinese Cabbage (napa cabbage, bok choy)	Chinese Cabbage	Brassica rapa subsp. pekinensis
Chives	Chives	Chives	Allium schoenoprasum
Coriander	Coriander	Coriander	Coriandrum sativum
Corn	Corn	Corn	Zea mays
Cranberries	Cranberries	Cranberries	Vaccinium oxycoccos
Cucumber	Cucumber	Cucumber	Cucumis sativus
Daisy	Daisy	Daisy	Bellis perennis
Dandelion Greens	Dandelion Greens	Dandelion Greens	Taraxacum officinale
Dill	Dill	Dill	Anethum graveolens
Dock	Dock	Dock	Rumex obtusifolius
Eggplant	Eggplant	Eggplant	Solanum melongena
Endive	Endive	Endive	Cichorium endivia
Fava Beans	Fava Beans	Fava Beans	Vicia faba
Fennel	Fennel	Fennel	Foeniculum vulgare
Figs	Figs	Figs	Ficus carica
Frisee Lettuce	Lettuce	Frisee Lettuce	Cichorium endivia var. crispum
Garlic	Garlic	Garlic	Allium sativum
Garlic	Garlic	Garlic Dried	Allium sativum
Garlic	Garlic	Garlic bulbs	Allium sativum
Garlic	Garlic	Garlic Fresh/green	Allium sativum
Garlic Mustard	Garlic Mustard	Garlic Mustard	Alliaria petiolata
Gooseberry	Gooseberry	Gooseberry	Ribes uva-crispa
Grapes	Grapes	Grapes	Vitis vinifera
Green Beans	Green Beans	Green Beans	Phaseolus vulgaris
Green Cabbage	Cabbage	Green Cabbage	Brassica oleracea var. capitata
Green Cabbage	Cabbage	Green Cabbage Hispi	Brassica oleracea var. capitata
Hazelnuts	Hazelnuts	Hazelnuts	Corylus avellana
Hazelnuts	Hazelnuts	Hazelnuts cobnuts	Corylus avellana
Head Lettuce	Lettuce	Head Lettuce	Lactuca sativa
Herbs	Other (herbs)	Other (herbs)	Undefined
Herbs	Cilantro	Cilantro	Coriandrum sativum
Iceberg Lettuce	Lettuce	Iceberg Lettuce	Lactuca sativa
Jerusalem Artichoke	Jerusalem Artichoke	Jerusalem Artichoke	Helianthus tuberosus
Kale	Kale	Kale Cavalo Nero	Brassica oleracea var. palmifolia
Kale	Kale	Kale	Brassica oleracea var. sabellica
Kale	Kale	Kale Purple	Brassica oleracea var. sabellica
Kale	Kale	Kale Green	Brassica oleracea var. sabellica
Kale	Kale	Kale Mixed	Brassica oleracea var. sabellica
Kale	Kale	Kale Curly	Brassica oleracea var. sabellica
Kiwi	Kiwi	Kiwi	Actinidia deliciosa
Kohlrabi	Kohlrabi	Kohlrabi	Brassica oleracea Gongylodes Group
LambÂ´s Lettuce	Lamb's Lettuce	Lamb's Lettuce (mache)	Valerianella locusta
Leaf Lettuce	Lettuce	Leaf Lettuce	Lactuca sativa
Leaf Lettuce	Lettuce	Leaf Lettuce Winter lettuce	Lactuca sativa
Leaf Lettuce	Lettuce	Leaf Lettuce Fine leaf	Lactuca sativa
Leek	Leek	Leek	Allium porrum
Leek	Leek	Leek Three cornered	Allium porrum
Lemon Balm	Lemon Balm	Lemon Balm	Melissa officinalis
Loganberries	Loganberries	Loganberries	Rubus × loganobaccus
Lovage	Lovage	Lovage	Levisticum officinale
Marigold	Marigold	Marigold	Tagetes erecta
Marjoram	Marjoram	Marjoram	Origanum majorana
Mint	Mint	Mint	Mentha piperita
Mint	Mint	Mint Mixed	Mentha piperita
Mint	Mint	Mint Moroccan	Mentha spicata var. crispa
Mint	Mint	Mint Ginger	Mentha × gracilis
Mixed salad greens	Lettuce	Mixed salad greens	Lactuca sativa
Mizuna Greens (Japanese Greens)	Mizuna Greens (Japanese Greens)	Mizuna Greens (Japanese Greens)	Brassica rapa var. niposinica
Mushroom	Mushroom	Mushroom Shiitake	Lentinus edodes
Mushroom	Mushroom	Mushroom	Pleurotus ostreatus
Mustard Greens	Mustard Greens	Mustard Greens	Brassica juncea
Mustard Greens	Mustard Greens	Mustard Greens Red	Brassica juncea
Nasturtium	Nasturtium	Nasturtium	Tropaeolum majus
Nasturtium	Nasturtium	Nasturtium Leaves	Tropaeolum majus
Nettle	Nettle	Nettle	Urtica dioica
Okra	Okra	Okra	Abelmoschus esculentus
Onion	Onion (red and yellow)	Onion	Allium cepa
Onion, Green	Scallion/green onion	Onion- Green	Allium fistulosum
Onion, red	Onion (red and yellow)	Onion- red	Allium cepa
Onion, red	Onion (red and yellow)	Onion- red Florence long	Allium cepa var. aggregatum
Orache	Orache	Orache	Atriplex hortensis
Oregano	Oregano	Oregano	Origanum vulgare
Other	Beet- leaves	Beet- leaves Beet leaves	Beta vulgaris subsp. vulgaris
Other	Berry (other)	Berry (other) Mullberry	Morus alba
Other	Currant	Blackcurant Blackcurrant	Ribes nigrum
Other	Chinese Cabbage (napa cabbage, bok choy)	Bok Choy Pak choi	Brassica rapa subsp. chinensis
Other	Chinese Cabbage (napa cabbage, bok choy)	Bok Choy JoÃ¯ ChoÃ¯	Brassica rapa subsp. chinensis
Other	Chinese Cabbage (napa cabbage, bok choy)	Bok Choy PakchoÃ¯	Brassica rapa subsp. chinensis
Other	Dock	Dock Sorrel	Rumex obtusifolius
Other	Dock	Dock Sorrel Buckler	Rumex obtusifolius
Other	Fava Beans	Fava Beans Broad bean tip	Vicia faba
Other	Figs	Figs Fig	Ficus carica
Other	Cabbage	Green Cabbage Cabbage	Brassica oleracea var. capitata
Other	Honeydew	Honeydew Melon	Cucumis melo (Inodorus Group)
Other	Marigold	Marigold Calendula	Calendula officinalis
Other	Marigold	Marigold Calendula flowers	Calendula officinalis
Other	Mint	Mint Peppermint	Mentha piperita
Other	Mint	Mint Spearmint	Mentha spicata
Other	Mustard Greens	Mustard Greens Cooking greens	Brassica juncea
Other	Mustard Greens	Mustard Greens Mustard	Brassica juncea
Other	Other	Other Cotton lavender	Santolina chamaecyparissus
Other	Other	Other Buckwheat	Fagopyrum esculentum
Other	Other	Other Pickle	Cucumis sativus
Other	Other	Other Cistus	Cistus ladanifer
Other	Other	Other Rose Hip	Rosa canina
Other	Other	Other Gombo	Abelmoschus esculentus
Other	Other	Other soup greens/mirepoix	Undefined
Other	Other	Other Tromboli	Undefined
Other	Other	Other Quinoa	Chenopodium quinoa
Other	Other	Other Garlic Scapes	Allium sativum
Other	Other	Other Cucamelon	Melothria scabra
Other	Other	Other Raspberry leaf	Rubus idaeus
Other	Other	Other Hawthorn	Crataegus monogyna
Other	Other	Other Bergamot	Citrus bergamia
Other	Other	Other Rose	Rosa canina
Other	Other	Other Plantain	Plantago major
Other	Other	Other Common mallow	Malva neglecta
Other	Other	Other Linden	Tilia cordata
Other	Other	Other Marshmallow	Althaea officinalis
Other	Other	Other Stir fry bag	Undefined
Other	Other	Other Ice plant	Undefined
Other	Currant	Redcurrant redcurrant	Ribes rubrum
Other	Summer Squash	Summer Squash Squash	Cucurbita pepo var. recticollis
Other	Summer Squash	Summer Squash Moroccan Squash	Cucurbita pepo var. recticollis
Other	Shiso	Shiso Shiso (purple basil)	Perilla frutescens var. crispa
Other	Other (edible flowers)	Other (edible flowers) Pansy flowers	Viola tricolor var. hortensis
Other	Other (edible flowers)	Other (edible flowers) Small flowers	Undefined
Other	Other (edible flowers)	Other (edible flowers) Flowers - edible	Undefined
Other	Other (edible flowers)	Other (edible flowers) Chive flowers	Allium schoenoprasum
Other	Other (edible flowers)	Other (edible flowers) Helychrisum	Helichrysum stoechas
Other	Other (edible flowers)	Other (edible flowers) Edible flowers	Undefined
Other	Other (edible flowers)	Other (edible flowers) Borage	Borago officinalis
Other	Other (edible flowers)	Other (edible flowers) Zucchini Blossoms	Cucurbita pepo
Other	Other (edible flowers)	Other (edible flowers) Edible flower	Undefined
Other	Other (edible flowers)	Other (edible flowers) Mustard	Brassica juncea
Other	Hyssop	Hyssop Hyssop	Agastache foeniculum
Other	Other (herbs)	Other (herbs) Tarragon	Artemisia dracunculus
Other	Other (herbs)	Other (herbs) Laurel Leafs	Laurus nobilis
Other	Other (herbs)	Other (herbs) bouquet garni	Undefined
Other	Lavender	Lavender Lavender	Lavandula stoechas
Other	Physalis	Physalis Physalis	Physalis peruviana
Other	Physalis	Physalis physalis	Physalis peruviana
Other	Vine leaf	Vine leaf Vine leaf	Vitis vinifera
Other	Mirabelle	Mirabelle Mirabelle	Prunus domestica subsp. syriaca
Other	Hops	Hops Hops	Humulus lupulus
Other	Verbena	Verbena Verbena	Verbena officinalis
Other	Verbena	Verbena Lemon Verbena	Aloysia citriodora
Other	Other (beans)	Other (beans) Lima Beans	Phaseolus lunatus
Other	Elder flower	Elder flower Elderflower	Sambucus nigra
Other	Elder flower	Elder flower Elder	Sambucus nigra
Parsley	Parsley	Parsley	Petroselinum crispum
Parsley	Parsley	Parsley root	Petroselinum crispum
Parsley	Parsley	Parsley Common parsley and root parsley	Petroselinum crispum
Parsnips	Parsnips	Parsnips	Pastinaca sativa
Peaches	Peaches	Peaches	Prunus persica
Pears	Pears	Pears	Pyrus communis
Peas	Peas	Peas	Pisum sativum
Pepper	Peppers- hot	Pepper	Capsicum annuum (var. unknown)
Pepper	Peppers- hot	Pepper Cherry pepper	Capsicum frutescens
Peppers, Bell	Peppers- Bell	Peppers- Bell	Capsicum annuum var. annuum
Peppers, Jalapeno	Peppers- hot	Peppers- Jalapeno	Capsicum annuum var. annuum
Plums	Plums	Plums Cherry	Prunus cerasifera
Plums	Plums	Plums	Prunus domestica
Plums	Plums	Plums Yellow	Prunus domestica subsp. syriaca
Pointed Cabbage	Cabbage	Pointed Cabbage	Brassica oleracea var. capitata
Potato	Potato	Potato	Solanum tuberosum
Pumpkin	Pumpkin	Pumpkin	Cucurbita pepo var. pepo
Purslane	Purslane	Purslane	Portulaca oleracea
Quince	Quince	Quince	Cydonia oblonga
Radicchio	Radicchio	Radicchio	Cichorium intybus var. foliosum
Radish	Radish	Radish	Raphanus sativus
Raspberries	Raspberries	Raspberries	Rubus idaeus
Raspberries	Raspberries	Raspberries Yellow	Rubus idaeus
Red Cabbage	Cabbage	Red Cabbage	Brassica oleracea var. capitata f. rubra
Redcurrant	Currant	Redcurrant	Ribes rubrum
Rhubarb	Rhubarb	Rhubarb	Rheum rhabarbarum
Romaine Lettuce	Lettuce	Romaine Lettuce	Lactuca sativa
Rosemary	Rosemary	Rosemary	Salvia rosmarinus
Runner Bean	Runner Bean	Runner Bean	Phaseolus coccineus
Sage	Sage	Sage	Salvia officinalis
Savory	Savory	Savory	Satureja hortensis
Savoy Cabbage	Cabbage	Savoy Cabbage	Brassica oleracea var. sabauda
Shadbush	Shadbush	Shadbush	Amelanchier alnifolia
Shallot	Shallot	Shallot	Allium cepa var. aggregatum
ShepherdÂ´s Purse	Shepherd's Purse	Shepherd's Purse	Capsella bursa-pastoris
Snap Beans	Green Beans	Snap Beans	Phaseolus vulgaris
Snap Beans	Green Beans	Snap Beans French beans	Phaseolus vulgaris
Snow Peas	Peas	Snow Peas	Pisum sativum var. saccharatum
Snow Peas	Peas	Snow Peas Purple	Pisum sativum var. saccharatum
Sour Cherry	Sour Cherry	Sour Cherry	Prunus cerasus
Spinach	Spinach	Spinach	Spinacia oleracea
Spinach	Spinach	Spinach Bengali	Spinacia oleracea
Spinach	Spinach	Spinach New Zealand	Tetragonia tetragonioides
St. Johns Wort	St. Johns Wort	St. Johns Wort	Hypericum perforatum
Strawberries	Strawberries	Strawberries	Fragaria × ananassa
Sugar Snap Peas	Peas	Sugar Snap Peas	Pisum sativum 'Macrocarpon Group'
Summer Squash	Summer Squash	Summer Squash	Cucurbita pepo var. recticollis
Sunflower	Sunflower	Sunflower	Helianthus annuus
Sweet Potato	Sweet Potato	Sweet Potato	Ipomoea batatas
Thyme	Thyme	Thyme	Thymus vulgaris
Tomatillo	Tomatillo	Tomatillo	Physalis philadelphica
Tomato	Tomato	Tomato	Solanum lycopersicum
Tomato	Tomato	Tomato Cherry	Solanum lycopersicum var. cerasiforme
Tomato	Tomato	Tomato Yellow	Solanum lycopersicum
Tomato	Tomato	Tomato Green	Solanum lycopersicum
Turnip	Turnip	Turnip	Brassica rapa subsp. rapa
Violet	Violet	Violet	Viola odorata
Walnuts	Walnuts	Walnuts	Juglans regia
Watermelon	Watermelon	Watermelon	Citrullus lanatus
White Cabbage	Cabbage	White Cabbage	Brassica oleracea var. capitata
Whitecurrant	Currant	Whitecurrant	Ribes rubrum
Winter Squash	Winter Squash	Winter Squash	Cucurbita maxima
Yarrow	Yarrow	Yarrow	Achillea millefolium
Zucchini	Zucchini	Zucchini	Cucurbita pepo
Zucchini	Zucchini	Zucchini Marrow	Cucurbita pepo
Zucchini	Zucchini	Zucchini Yellow	Cucurbita pepo
Zucchini	Other (edible flowers)	Other (edible flowers) Flowers	Cucurbita pepo
