# Supplementary material for: Food production and resource use of urban farms and gardens: a five-country study
Source: Agron Sustain Dev. 2023 Feb 1;43(1):18. doi: 10.1007/s13593-022-00859-4 (PMC9891751; doi:10.1007/s13593-022-00859-4)
Supplement: Supplementary file 4 — Supplementary file4 (XLSX 11 KB) [file 13593_2022_859_MOESM4_ESM.xlsx]

## Sheet: Door-et-al_Supplementary-materi
Legend: The table below provide results from the correlation analysis between different variables used in the analysis. For each variables comparison the value of the coefficient of correlation value is provided as well as the p-value associated.
Variable 1	Variable 2	Coefficient of correlation	p-value
Length of growing season (days)	Annual precipitation (mm)	0.946	0
Percent cultivated for food	Length of growing season (days)	0.744	0
Percent cultivated for food	Annual precipitation (mm)	0.705	0
Water use (L/m2)	Length of growing season (days)	0.586	0
Yield (kg/m2)	Water use (L/m2)	0.521	0
Percent area cultivated	Average daily hours of sun	0.482	0
Water use (L/m2)	Annual precipitation (mm)	0.48	0
Length of growing season (days)	Median temp (C)	0.473	0
Total farm area	Compost use (L/m2)	0.431	0
Percent cultivated for food	Median temp (C)	0.403	0
Yield (kg/m2)	Crop diversity (per m2)	0.389	0.001
Median temp (C)	Annual precipitation (mm)	0.384	0.001
Crop diversity (per m2)	Manure use (L/m2)	0.384	0.001
Percent cultivated for food	Water use (L/m2)	0.373	0.001
Yield (kg/m2)	Annual precipitation (mm)	0.372	0.001
Yield (kg/m2)	Length of growing season (days)	0.368	0.001
Water use (L/m2)	Compost use (L/m2)	0.348	0.003
Percent area cultivated	Synthetic input use (g/m2)	0.346	0.003
Yield (kg/m2)	Median temp (C)	0.307	0.009
Energy use (kWh/m2)	Compost use (L/m2)	0.292	0.013
Yield (kg/m2)	Manure use (L/m2)	0.252	0.033
Percent area cultivated	Energy use (kWh/m2)	0.249	0.035
Water use (L/m2)	Median temp (C)	0.249	0.035
Yield (kg/m2)	Compost use (L/m2)	0.248	0.036
Compost use (L/m2)	Length of growing season (days)	0.245	0.038
Total farm area	Water use (L/m2)	0.241	0.041
Synthetic input use (g/m2)	Annual precipitation (mm)	-0.238	0.044
Compost use (L/m2)	Manure use (L/m2)	-0.241	0.042
Energy use (kWh/m2)	Manure use (L/m2)	-0.269	0.022
Synthetic input use (g/m2)	Length of growing season (days)	-0.298	0.011
Percent area cultivated	Compost use (L/m2)	-0.315	0.007
Manure use (L/m2)	Average daily hours of sun	-0.317	0.007
Energy use (kWh/m2)	Annual precipitation (mm)	-0.343	0.003
Water use (L/m2)	Average daily hours of sun	-0.354	0.002
Percent area cultivated	Yield (kg/m2)	-0.37	0.001
Percent cultivated for food	Energy use (kWh/m2)	-0.386	0.001
Percent area cultivated	Median temp (C)	-0.388	0.001
Percent cultivated for food	Average daily hours of sun	-0.394	0.001
Energy use (kWh/m2)	Length of growing season (days)	-0.413	0
Total farm area	Manure use (L/m2)	-0.427	0
Crop diversity (per m2)	Average daily hours of sun	-0.435	0
Annual precipitation (mm)	Average daily hours of sun	-0.489	0
Energy use (kWh/m2)	Median temp (C)	-0.519	0
Length of growing season (days)	Average daily hours of sun	-0.524	0
Percent area cultivated	Water use (L/m2)	-0.569	0
Total farm area	Crop diversity (per m2)	-0.614	0
Percent area cultivated	Percent cultivated for food	-0.64	0
Percent area cultivated	Annual precipitation (mm)	-0.796	0
Percent area cultivated	Length of growing season (days)	-0.868	0
